# Supplementary material for: On the Long-term Stability of Clines in Some Metabolic Genes in Drosophila melanogaster
Source: Sci Rep. 2017 Feb 21;7:42766. doi: 10.1038/srep42766 (PMC5318857; doi:10.1038/srep42766)
Supplement: Supplementary Dataset 1 [file srep42766-s2.csv]

Latitude	Frequency of F allele	Year
25.45009	0.160119	1993
25.45009	0.147482	1993
26.73446	0.100088	1993
27.52166	0.150601	1993
30.42185	0.166595	1993
35.72505	0.320864	1993
35.76648	0.292597	1993
35.76648	0.147482	1993
40.32392	0.184925	1993
40.36535	0.216478	1993
40.36535	0.246009	1993
40.32392	0.290606	1993
38.99812	0.381436	1993
40.48964	0.417895	1993
41.52542	0.331128	1993
41.52542	0.161728	1993
44.54991	0.265109	1993
44.54991	0.32291	1993
42.39548	0.356083	1993
42.43691	0.428714	1993
42.47834	0.443917	1993
42.51977	0.470094	1993
41.48399	0.522623	1993
43.76271	0.537923	1993
43.84557	0.516059	1993
25.47	0.08	2010
27.07	0.22	2010
30.32	0.24	2010
30.99	0.3	2010
33.39	0.25	2010
35.51	0.27	2010
38.03	0.34	2010
39.56	0.32	2010
39.92	0.37	2010
40.35	0.38	2010
40.92	0.38	2010
42.5	0.48	2010
43	0.39	2010
43.04673	0.37	2010
43.16	0.4	2010
43.89	0.3	2010
44.03	0.41	2010
42	0.58	1997
43.6	0.38	1997
41.3	0.42	1997
39.3	0.35	1997
37.3	0.24	1997
35.3	0.29	1997
33.2	0.3	1997
30.2	0.28	1997
28.3	0.19	1997
25.2	0.16	1997
