# Supplementary material for: On the Long-term Stability of Clines in Some Metabolic Genes in Drosophila melanogaster
Source: Sci Rep. 2017 Feb 21;7:42766. doi: 10.1038/srep42766 (PMC5318857; doi:10.1038/srep42766)
Supplement: Supplementary Dataset 2 [file srep42766-s3.csv]

Years	Latitude1	30A freq	222A
2009	25.47	0.81	0.3
2009	27.07	0.76	0.22
2009	30.32	0.71	0.3
2009	30.99	0.8	0.44
2009	33.39	0.78	0.36
2009	35.51	0.7	0.18
2009	38.03	0.71	0.27
2009	39.56	0.71	0.25
2009	39.92	0.66	0.19
2009	40.35	0.67	0.24
2009	40.92	0.67	0.12
2009	41.52	0.73	0.2
2009	42.5	0.6	0.22
2009	43	0.57	0.16
2009	43.05	0.67	0.26
2009	43.16	0.67	0.22
2009	43.89	0.69	0.33
2009	44.03	0.69	0.22
1997	43.6	0.53	0.15
1997	42	0.64	0.2
1997	41.3	0.57	0.11
1997	39.3	0.78	0.17
1997	37.3	0.87	0.36
1997	35.3	0.72	0.4
1997	33.2	0.76	0.18
1997	30.2	0.85	0.36
1997	28.3	0.81	0.19
1997	25.2	0.75	0.33
