# Supplementary material for: On the Long-term Stability of Clines in Some Metabolic Genes in Drosophila melanogaster
Source: Sci Rep. 2017 Feb 21;7:42766. doi: 10.1038/srep42766 (PMC5318857; doi:10.1038/srep42766)
Supplement: Supplementary Dataset 3 [file srep42766-s4.csv]

Latitude	G6pd A	Year
25.47	0.033	2010
27.07	0.047	2010
30.32	0.063	2010
30.99	0.076	2010
33.39	0.076	2010
35.51	0.111	2010
38.03	0.055	2010
39.56	0.0525	2010
39.91678	0.084	2010
40.35	0.081	2010
40.91704	0.079	2010
41.5175	0.167	2010
42.5	0.045	2010
43	0.068	2010
43.04673	0.044	2010
43.16325	0.061	2010
43.89	0.088	2010
44.02547	0.029	2010
25.84158	0.016901	1983
27.12871	0.126761	1983
25.24752	0.174648	1983
34.15842	0.104225	1983
34.15842	0.132394	1983
34.15842	0.152113	1983
35.84158	0.101408	1983
36.33663	0.166197	1983
35.74257	0.208451	1983
37.52475	0.233803	1983
36.13861	0.385915	1983
38.0198	0.464789	1983
37.92079	0.540845	1983
42.17822	0.521127	1983
42.17822	0.414085	1983
44.45545	0.346479	1983
47.22772	0.304225	1983
44.25743	0.242254	1983
42.27723	0.261972	1983
42.27723	0.287324	1983
40.79208	0.225352	1983
40.59406	0.202817	1983
40.69307	0.15493	1983
37.42574	0.107042	1983
38.41584	0.028169	1983
42.27723	0.028169	1983
43.16832	0.03662	1983
42.77228	0.073239	1983
41.38614	0.08169	1983
41.18812	0.070423	1983
41.9802	0.067606	1983
44.25743	0.101408	1983
44.45545	0.152113	1983
42.17822	0.126761	1983
42.67327	0.146479	1983
42.9703	0.166197	1983
42.9703	0.191549	1983
41.78218	0.166197	1983
42.27723	0.191549	1983
42.37624	0.228169	1983
41.78218	0.166197	1983
42.27723	0.191549	1983
42.37624	0.228169	1983
