# Supplementary material for: On the Long-term Stability of Clines in Some Metabolic Genes in Drosophila melanogaster
Source: Sci Rep. 2017 Feb 21;7:42766. doi: 10.1038/srep42766 (PMC5318857; doi:10.1038/srep42766)
Supplement: Supplementary Dataset 4 [file srep42766-s5.csv]

Year	Latitude	825C	850C
2009	25.47	0.59	0.8
2009	27.07	0.59	0.73
2009	30.32	0.52	0.77
2009	30.99	0.5	0.85
2009	33.39	0.42	0.81
2009	35.51	0.37	0.58
2009	38.03	0.47	0.65
2009	39.56	0.49	0.79
2009	39.91678	0.46	0.71
2009	40.35	0.49	0.78
2009	40.91704	0.56	0.73
2009	41.5175	0.54	0.76
2009	42.5	0.38	0.72
2009	43	0.42	0.73
2009	43.04673	0.44	0.72
2009	43.16325	0.34	0.68
2009	43.89	0.55	0.81
2009	44.02547	0.49	0.8
1997	43.6	0.34545455	0.90909091
1997	42	0.16363636	0.85454546
1997	41.2	0.34545455	0.61818182
1997	39.3	0.47272727	0.65454545
1997	37.3	0.58181818	0.70909091
1997	35.3	0.47272727	0.85454545
1997	33.2	0.52727273	0.78181818
1997	30.2	0.6	0.85454545
1997	28.3	0.63636364	0.87272727
1997	25.2	0.6	0.89090909
