# Supplementary material for: On the Long-term Stability of Clines in Some Metabolic Genes in Drosophila melanogaster
Source: Sci Rep. 2017 Feb 21;7:42766. doi: 10.1038/srep42766 (PMC5318857; doi:10.1038/srep42766)
Supplement: Supplementary Dataset 5 [file srep42766-s6.csv]

Latitude	986A(Y/F)	Year
25.47	0.35	2009
27.07	0.11	2009
30.32	0.42	2009
30.99	0.3	2009
33.39	0.49	2009
35.51	0.54	2009
38.03	0.47	2009
39.56	0.47	2009
39.92	0.47	2009
40.35	0.39	2009
40.92	0.43	2009
41.52	0.52	2009
42.5	0.44	2009
43	0.44	2009
43.05	0.4	2009
43.16	0.49	2009
43.89	0.46	2009
44.03	0.46	2009
43.6	0.530612	1997
42	0.545455	1997
41.3	0.472727	1997
39.3	0.37037	1997
37.3	0.314815	1997
35.3	0.418182	1997
33.2	0.37037	1997
30.2	0.363636	1997
28.3	0.076923	1997
25.2	0.166667	1997
