# Supplementary material for: On the Long-term Stability of Clines in Some Metabolic Genes in Drosophila melanogaster
Source: Sci Rep. 2017 Feb 21;7:42766. doi: 10.1038/srep42766 (PMC5318857; doi:10.1038/srep42766)
Supplement: Supplementary Dataset 6 [file srep42766-s7.csv]

Latitude	Gpdh F	Year
43.6	0.6	1997
42	0.84	1997
41.3	0.86	1997
39.3	0.91	1997
37.3	0.85	1997
35.3	0.91	1997
33.2	0.93	1997
30.2	0.9	1997
28.3	0.89	1997
25.2	0.9	1997
25.47	0.9	2010
27.07	0.83	2010
30.32	0.82	2010
30.99	0.88	2010
33.39	0.84	2010
35.51	0.91	2010
38.03	0.73	2010
39.56	0.8	2010
39.92	0.79	2010
40.35	0.88	2010
40.92	0.8	2010
41.52	0.85	2010
42.5	0.84	2010
43	0.86	2010
43.05	0.77	2010
43.16	0.77	2010
43.89	0.82	2010
44.03	0.82	2010
15.43956	1	Umina 2002
16.0989	0.956522	Umina 2002
16.86813	0.973913	Umina 2002
17.41758	0.878261	Umina 2002
18.18681	0.886957	Umina 2002
18.2967	0.852174	Umina 2002
19.06593	0.852174	Umina 2002
20.05495	0.782609	Umina 2002
21.15385	0.8	Umina 2002
21.37363	0.956522	Umina 2002
23.35165	0.930435	Umina 2002
23.9011	0.895652	Umina 2002
23.24176	0.852174	Umina 2002
24.34066	0.704348	Umina 2002
25.54945	0.695652	Umina 2002
25.54945	0.626087	Umina 2002
25.87912	0.86087	Umina 2002
27.52747	0.886957	Umina 2002
28.2967	0.747826	Umina 2002
28.2967	0.730435	Umina 2002
28.84615	0.678261	Umina 2002
29.94505	0.895652	Umina 2002
30.27473	0.921739	Umina 2002
32.14286	0.843478	Umina 2002
33.13187	0.808696	Umina 2002
34.12088	0.852174	Umina 2002
34.56044	0.904348	Umina 2002
35.98901	0.886957	Umina 2002
36.64835	0.747826	Umina 2002
37.63736	0.826087	Umina 2002
41.37363	0.869565	Umina 2002
42.91209	0.852174	Umina 2002
42.8022	0.8	Umina 2002
16.64835	0.587719	Umina 1979
17.52747	0.77193	Umina 1979
19.28571	0.824561	Umina 1979
26.53846	0.815789	Umina 1979
27.52747	0.692982	Umina 1979
28.73626	0.631579	Umina 1979
32.14286	0.54386	Umina 1979
32.69231	0.859649	Umina 1979
32.58242	0.807018	Umina 1979
32.8022	0.807018	Umina 1979
32.91209	0.763158	Umina 1979
32.91209	0.763158	Umina 1979
32.58242	0.719298	Umina 1979
35.43956	0.754386	Umina 1979
36.20879	0.754386	Umina 1979
36.31868	0.736842	Umina 1979
35.32967	0.675439	Umina 1979
37.74725	0.754386	Umina 1979
43.02198	0.868421	Umina 1979
