# Supplementary material for: On the Long-term Stability of Clines in Some Metabolic Genes in Drosophila melanogaster
Source: Sci Rep. 2017 Feb 21;7:42766. doi: 10.1038/srep42766 (PMC5318857; doi:10.1038/srep42766)
Supplement: Supplementary Dataset 7 [file srep42766-s8.csv]

Latitude	Men 338C	Year
43.6	0.49	1997
42	0.4	1997
41.3	0.31	1997
39.3	0.54	1997
37.3	0.54	1997
35.3	0.47	1997
33.2	0.53	1997
30.2	0.47	1997
28.3	0.56	1997
25.2	0.46	1997
25.47	0.47	2010
27.07	0.4	2010
30.32	0.45	2010
30.99	0.45	2010
33.39	0.54	2010
35.51	0.28	2010
38.03	0.47	2010
39.56	0.38	2010
39.92	0.48	2010
40.35	0.4	2010
40.92	0.4	2010
41.52	0.37	2010
42.5	0.32	2010
43	0.41	2010
43.05	0.4	2010
43.16	0.48	2010
43.89	0.38	2010
44.03	0.35	2010
