# Supplementary material for: On the Long-term Stability of Clines in Some Metabolic Genes in Drosophila melanogaster
Source: Sci Rep. 2017 Feb 21;7:42766. doi: 10.1038/srep42766 (PMC5318857; doi:10.1038/srep42766)
Supplement: Supplementary Dataset 8 [file srep42766-s9.csv]

Year	Latitude	Pgd F
1983	34.0404	0.306122
1983	38.08081	0.344023
1983	35.65657	0.446064
1983	32.52525	0.469388
1983	32.72727	0.510204
1983	40.70707	0.565598
1983	40.40404	0.597668
1983	40.10101	0.632653
1983	42.62626	0.612245
1983	37.47475	0.64723
1983	37.47475	0.667638
1983	36.16162	0.688047
1983	36.36364	0.793003
1983	37.77778	0.845481
1983	40.80808	0.883382
1983	41.11111	0.909621
1983	42.32323	0.962099
1983	42.92929	0.927114
1983	44.14141	0.924198
1983	47.17172	0.950437
1983	42.82828	0.900875
1983	42.12121	0.845481
1983	44.34343	0.845481
1983	44.84848	0.842566
1983	42.92929	0.80758
1983	44.14141	0.787172
1983	42.82828	0.766764
1983	41.31313	0.766764
1983	41.61616	0.737609
1983	42.42424	0.746356
1983	41.51515	0.702624
1983	43.13131	0.702624
1983	40.60606	0.6793
1983	37.9798	0.953353
2010	25.47	0.67
2010	27.07	0.21
2010	30.32	0.53
2010	30.99	0.44
2010	33.39	0.64
2010	35.51	0.79
2010	38.03	0.47
2010	39.56	0.76
2010	39.92	0.69
2010	40.35	0.77
2010	40.92	0.75
2010	41.52	0.73
2010	42.5	0.75
2010	43	0.7
2010	43.05	0.7
2010	43.16	0.7
2010	43.89	0.78
2010	44.03	0.6
