# Supplementary material for: On the Long-term Stability of Clines in Some Metabolic Genes in Drosophila melanogaster
Source: Sci Rep. 2017 Feb 21;7:42766. doi: 10.1038/srep42766 (PMC5318857; doi:10.1038/srep42766)
Supplement: Supplementary Dataset 9 [file srep42766-s10.csv]

Latitude	Year	985 (V/I)
25.47	2010	0.22
27.07	2010	0.19
30.32	2010	0.25
30.99	2010	0.23
33.39	2010	0.23
35.51	2010	0.38
38.03	2010	0.35
39.56	2010	0.29
39.92	2010	0.33
40.35	2010	0.37
40.92	2010	0.3
41.52	2010	0.24
42.5	2010	0.37
43	2010	0.3
43.05	2010	0.26
43.16	2010	0.25
43.89	2010	0.36
44.03	2010	0.3
43.6	1997	0.2
42	1997	0.22
41.3	1997	0.18
39.3	1997	0.3
37.3	1997	0.24
35.3	1997	0.32
33.2	1997	0.26
30.2	1997	0.18
28.3	1997	0.24
25.2	1997	0.28
