# Supplementary material for: On the Long-term Stability of Clines in Some Metabolic Genes in Drosophila melanogaster
Source: Sci Rep. 2017 Feb 21;7:42766. doi: 10.1038/srep42766 (PMC5318857; doi:10.1038/srep42766)
Supplement: Supplementary Dataset 10 [file srep42766-s11.csv]

Latitude	333T	639T	Year
25.47	0.61	0.29	2009
27.07	0.61	0.41	2009
30.32	0.54	0.35	2009
30.99	0.46	0.29	2009
33.39	0.46	0.29	2009
35.51	0.43	0.18	2009
38.03	0.55	0.41	2009
39.56	0.45	0.31	2009
39.92	0.44	0.3	2009
40.35	0.41	0.31	2009
40.92	0.4	0.29	2009
41.52	0.36	0.21	2009
42.5	0.34	0.28	2009
43	0.42	0.31	2009
43.05	0.39	0.29	2009
43.16	0.39	0.25	2009
43.89	0.43	0.36	2009
44.03	0.42	0.34	2009
43.6	0.363636	0.363636	1997
42	0.309091	0.290909	1997
41.3	0.446429	0.428571	1997
39.3	0.472727	0.436364	1997
37.3	0.472727	0.309091	1997
35.3	0.403846	0.269231	1997
33.2	0.54	0.46	1997
30.2	0.490909	0.327273	1997
28.3	0.545455	0.490909	1997
25.2	0.418182	0.290909	1997
