# Supplementary material for: On the Long-term Stability of Clines in Some Metabolic Genes in Drosophila melanogaster
Source: Sci Rep. 2017 Feb 21;7:42766. doi: 10.1038/srep42766 (PMC5318857; doi:10.1038/srep42766)
Supplement: Supplementary Dataset 11 [file srep42766-s12.csv]

Latitude	255 T	Year
25.47	0.01	2009
27.07	0.06	2009
30.32	0.08	2009
30.99	0.23	2009
33.39	0.1	2009
35.51	0	2009
38.03	0.14	2009
39.56	0.16	2009
39.92	0.17	2009
40.35	0.11	2009
40.92	0.19	2009
41.52	0.11	2009
42.5	0.13	2009
43	0.15	2009
43.05	0.11	2009
43.16	0.13	2009
43.89	0.17	2009
44.03	0.02	2009
43.6	0.163265	1997
42	0.2	1997
41.3	0.090909	1997
39.3	0.113208	1997
37.3	0.218182	1997
35.3	0.072727	1997
33.2	0.054545	1997
30.2	0.090909	1997
28.3	0.211538	1997
25.2	0.06	1997
