# Supplementary material for: On the Long-term Stability of Clines in Some Metabolic Genes in Drosophila melanogaster
Source: Sci Rep. 2017 Feb 21;7:42766. doi: 10.1038/srep42766 (PMC5318857; doi:10.1038/srep42766)
Supplement: Supplementary Dataset 12 [file srep42766-s13.csv]

Latitude	Year	200C	226C	1998T	2055G
25.47	2010	0.84	0.7	0.2	0.75
27.07	2010	0.89	0.91	0.04	0.96
30.32	2010	0.92	0.76	0.18	0.78
30.99	2010	0.87	0.78	0.07	0.77
33.39	2010	0.89	0.68	0.1	0.97
35.51	2010	0.89	0.8	0.06	0.95
38.03	2010	0.86	0.72	0.16	1
39.56	2010	0.82	0.75	0.16	0.79
39.92	2010	0.89	0.81	0.17	0.92
40.35	2010	0.94	0.6	0.18	0.89
40.92	2010	0.89	0.85	0.16	0.86
41.52	2010	0.88		0.18	0.83
42.5	2010	0.91	0.84	0.24	0.98
43	2010	0.86	0.79	0.14	0.9
43.05	2010	0.99	0.88	0.21	0.96
43.16	2010	0.89	0.77	0.16	0.88
43.89	2010	0.92	0.74	0.11	0.89
44.03	2010	0.88	0.82	0.15	1
43.6	1997	1	0.86	0.16	0.94
42	1997	0.84	0.84	0.1	0.7
41.3	1997	0.76	0.86	0.18	0.74
39.3	1997	0.9	0.78	0.26	0.76
37.3	1997	0.74	0.74	0.12	0.52
35.3	1997	0.72	0.76	0.06	0.6
33.2	1997	0.74	0.88	0.16	0.68
30.2	1997	0.68	0.8	0.14	0.58
28.3	1997	0.68	0.74	0.08	0.48
25.2	1997	0.74	0.66	0.1	0.54
