# Supplementary material for: On the Long-term Stability of Clines in Some Metabolic Genes in Drosophila melanogaster
Source: Sci Rep. 2017 Feb 21;7:42766. doi: 10.1038/srep42766 (PMC5318857; doi:10.1038/srep42766)
Supplement: Supplementary Dataset 13 [file srep42766-s14.csv]

Treh C 122 Frequency	Latitude	Year
0.127273	42	1997
0.218182	41.2	1997
0.290909	39.3	1997
0.290909	37.3	1997
0.345455	35.3	1997
0.327273	33.2	1997
0.309091	30.2	1997
0.218182	28.3	1997
0.436364	25.2	1997
0.22	25.47	2010
0.42	27.07	2010
0.41	30.32	2010
0.43	30.99	2010
0.43	33.39	2010
0.43	35.51	2010
0.35	38.03	2010
0.33	39.56	2010
0.26	39.92	2010
0.47	40.35	2010
0.35	40.92	2010
0.35	41.52	2010
0.31	42.5	2010
0.26	43	2010
0.28	43.05	2010
0.31	43.16	2010
0.36	43.89	2010
0.38	44.03	2010
0.185185	43.6	1997
