# Supplementary material for: On the Long-term Stability of Clines in Some Metabolic Genes in Drosophila melanogaster
Source: Sci Rep. 2017 Feb 21;7:42766. doi: 10.1038/srep42766 (PMC5318857; doi:10.1038/srep42766)
Supplement: Supplementary Dataset 14 [file srep42766-s15.csv]

Latitude	Tres G	Year
43.6	0.5	1997
42	0.55	1997
41.3	0.45	1997
39.3	0.36	1997
37.3	0.53	1997
35.3	0.58	1997
33.2	0.51	1997
30.2	0.4	1997
28.3	0.53	1997
25.2	0.58	1997
25.47	0.655	2010
27.07	0.507	2010
30.32	0.491	2010
30.99	0.695	2010
33.39	0.453	2010
35.51	0.561	2010
38.03	0.45	2010
39.56	0.5235	2010
39.92	0.433636	2010
40.35	0.574	2010
40.92	0.548	2010
41.52	0.455	2010
42.5	0.446	2010
43	0.44	2010
43.05	0.313	2010
43.16	0.465	2010
43.89	0.378	2010
44.03	0.578	2010
