# Supplementary material for: On the Long-term Stability of Clines in Some Metabolic Genes in Drosophila melanogaster
Source: Sci Rep. 2017 Feb 21;7:42766. doi: 10.1038/srep42766 (PMC5318857; doi:10.1038/srep42766)
Supplement: Supplementary Dataset 15 [file srep42766-s16.csv]

Latitude	PGPase 45 T	Year
43.6	0.787234	1997
42	0.509091	1997
41.2	0.272727	1997
39.3	0.290323	1997
37.3	0.290909	1997
35.3	0.236364	1997
33.2	0.381818	1997
30.2	0.346154	1997
28.3	0.269231	1997
25.2	0.2	1997
25.47	0.28	2010
27.07	0.16	2010
30.32	0.39	2010
30.99	0.33	2010
33.39	0.32	2010
35.51	0.39	2010
38.03	0.47	2010
39.56	0.44	2010
39.92	0.45	2010
40.35	0.43	2010
40.92	0.46	2010
41.52	0.52	2010
42.5	0.52	2010
43	0.46	2010
43.05	0.45	2010
43.16	0.46	2010
43.89	0.54	2010
44.03	0.58	2010
